# Supplementary material for: S-acylation of P2K1 mediates extracellular ATP-induced immune signaling in Arabidopsis
Source: Nat Commun. 2021 May 12;12:2750. doi: 10.1038/s41467-021-22854-1 (PMC8115640; doi:10.1038/s41467-021-22854-1)
Supplement: Supplementary file 4 — Source Data [file 41467_2021_22854_MOESM4_ESM.xlsx]

## Sheet: Figure 1
Figure 1b
	Col	dorn1-3	pat5	pat9	pat5/9	NP::PAT5-1	NP::PAT5-2	NP::PAT9-1	NP::PAT9-2
	27343	9090	49064	64504	67059	41107	17952	32665	36712
	45718	12039	49241	104394	140763	44573	17951	37276	53519
	64543	14229	63584	134485	93469	69051	28303	88252	133147
	73470	10679	57461	107333	117284	50814	98600	36329	76297
	78763	12691	102807	57450	176889	66586	81891	73327	86112
	57194	11776	55706	141340	61069	67447	60816	95033	41386
	91976	9873	173079	121088	195100	63465	84419	89692	71602
	58001	8437	142110	87579	175979	124719	89278	55809	60209
Figure 1C
	Col-Mock	2304	3095	3508	3950	3679	3742	3132	3119	3009	3702	3232	3395
	Col-ATP	73332	53587	16800	153722	93492	31403	48359	108965	99422	51425	68300	70065
	p2k1-3-Mock	3088	3982	4239	4655	4109	3945	3702	4300	3520	4009	4355	4100
	p2k1-3-ATP	15971	26893	38204	25831	38128	48952	10135	16770	32204	15210	28100	20051
	pat5-Mock	5616	4894	4794	4522	4878	5618	4538	3818	4800	5018	4638	4818
	pat5-ATP	86916	130435	111252	147874	148974	193014	66225	90224	86000	132435	110202	150804
	pat9-Mock	4781	4373	4248	4700	4133	4685	3576	3293	3433	4585	4676	4200
	pat9-ATP	106157	108461	164447	191148	120161	22281	178652	288129	204440	181145	160122	186200
	pat5/9-Mock	2012	1887	1880	1993	2023	1942	1888	1657	1880	1900	2021	1940
	pat5/9-ATP	268698	160673	496364	287624	353985	169571	286416	108749	268000	170670	416378	207600
	NP::PAT5-1-Mock	2227	2307	2640	2475	2989	2689	2628	2263	3200	2300	2140	2170
	NP::PAT5-1-ATP	316027	137023	53425	118899	75777	24115	15128	136312	83400	148800	128170	74100
	NP::PAT5-2-Mock	2632	2927	3159	3306	3720	3670	3546	2856	3300	3220	3671	3511
	NP::PAT5-2-ATP	8816	109759	111099	132230	23626	103245	215177	181902	43626	93700	205100	101900
	NP::PAT9-1-Mock	2610	3327	3527	3684	3693	3525	3155	3077	3600	3613	2425	3100
	NP::PAT9-1-ATP	52876	204888	78322	47273	49436	66903	37259	36173	104880	68311	53270	60422
	NP::PAT9-2-Mock	2627	3505	3834	4033	3999	4329	3580	3305	3600	3500	3811	4000
	NP::PAT9-2-ATP	209469	25727	123525	95692	116534	91082	152701	70907	200065	75727	123444	45692
Figure 1e
		Sample 1	log	Sample 2	log	Sample 3	log	Sample 4	log	Sample 5	log	Sample 6	log	Sample 7	log	Sample 8	log	Sample 9	log	Sample 10	log	Sample 11	log	Sample 12	log
	Col-0	7180000	6.85612	12370000	7.09237	750000	5.87506	6180000	6.79099	5600000	6.74819	3500000	6.54407	29300000	7.46687	2350000	6.37107	56900000	7.75511	36500000	7.56229	20300000	7.3075	2650000	6.42325
	pat5	4220000	6.62531	7035000	6.84726	985000	5.99344	4200000	6.62325	7000000	6.8451	280000	5.44716	3535000	6.54839	900000	5.95424	58005000	7.76347	13000000	7.11394	37000000	7.5682	3500000	6.54407
	pat9	3370000	6.52763	3000000	6.47712	1232000	6.09061	1370000	6.13672	5000000	6.69897	9000000	6.95424	500000	5.69897	5200000	6.716	200000	5.30103	9430000	6.97451	2000000	6.30103	2900000	6.4624
	pat5/9	981000	5.99167	350000	5.54407	1006000	6.0026	900000	5.95424	300000	5.47712	1900000	6.27875	250000	5.39794	100000	5	3300000	6.51851	700000	5.8451	3540000	6.549	378000	5.57749
	NP::PAT5-1	5330000	6.72673	8390000	6.92376	16100000	7.20683	15000000	7.17609	390000	5.59106	1600000	6.20412	18300000	7.26245	7000000	6.8451	8000000	6.90309	16000000	7.20412	48000000	7.68124	50000000	7.69897
	NP::PAT5-7	7700000	6.88649	4200000	6.62325	13100000	7.11727	700000	5.8451	14200000	7.15229	1300000	6.11394	14200000	7.15229	10000000	7	34200000	7.53403	10100000	7.00432	44000000	7.64345	3000000	6.47712
	NP::PAT9-6	9400000	6.97313	6400000	6.80618	12800000	7.10721	400000	5.60206	16400000	7.21484	12000000	7.07918	16400000	7.21484	1200000	6.07918	36000000	7.5563	3200000	6.50515	46400000	7.66652	52800000	7.72263
	NP::PAT9-4	3600000	6.5563	11500000	7.0607	9600000	6.98227	600000	5.77815	1500000	6.17609	39000000	7.59106	10500000	7.02119	49600000	7.69548	13000000	7.11394	600000	5.77815	9500000	6.97772	49000000	7.6902
	Original FDR method of Benjamini and Hochberg	Mean Diff.	q value	Individual P Value
	Col-0 vs. pat5	0.2433	0.7183	0.3078
	Col-0 vs. pat9	0.5378	0.0903	0.0258
	Col-0 vs. pat5/9	1.055	0.0002	<0.0001
	Col-0 vs. NP::PAT5-1	-0.05256	0.9321	0.8251
	Col-0 vs. NP::PAT5-2	0.02028	0.9321	0.9321
	Col-0 vs. NP::PAT9-1	-0.0612	0.9321	0.797
	Col-0 vs. NP::PAT9-2	0.03097	0.9321	0.8964

## Sheet: Figure 3
Figure 3b
	Col	pat9	NP::PAT9-1	NP::PAT9-2	C166S-1	C166S-2	T107A/S109A-1	T107A/S109A-2	T107D/S109D-1	T107D/S109D-2
	57663	88021	68890	92607	84217	232588	95804	163544	41880	44935
	175341	81609	102532	61846	133153	88508	105223	160880	108123	50769
	149879	235338	120554	146053	181635	228686	159730	220295	69997	92054
	131658	174760	93591	169807	168038	132507	71627	153647	118492	74862
	96471	179688	95431	104983	202416	99660	214685	128583	90285	49892
	72731	200051	94215	78773	251439	89839	157138	94200	80554	56638
	52081	189084	118788	100561	113814	174502	154432	83258	80416	41026
	41146	115743	111587	95978	138631	158662	112796	82553	66654	51574
	Original FDR method of Benjamini and Hochberg	Mean Diff.	q value	Individual P Value
	Col vs. pat9	-60916	0.0282	0.0063
	Col vs. NP::PAT9-1	-3577	0.869	0.869
	Col vs. NP::PAT9-2	-9205	0.7555	0.6715
	Col vs. C166S-1	-62047	0.0282	0.0054
	Col vs. C166S-2	-53498	0.0473	0.0158
	Col vs. T107A/S109A-1	-36808	0.1396	0.093
	Col vs. T107A/S109A-2	-38749	0.1393	0.0774
	Col vs. T107D/S109D-1	15071	0.6274	0.488
	Col vs. T107D/S109D-2	39403	0.1393	0.0726
Figure 3c
	Col	pat9	NP::PAT9-1	NP::PAT9-2	C166S-1	C166S-2	T107A/S109A-1	T107A/S109A-2	T107D/S109D-1	T107D/S109D-2
	24820	50057	29852	53104	114447	55995	51107	75726	48004	22866
	25710	45569	29845	32222	82033	42855	55071	68757	44645	32034
	39237	48844	50272	29601	51879	16202	35545	40408	43305	27063
	47144	106997	44358	72465	88197	71411	45173	42113	28551	32356
	52258	106288	80603	31357	73311	114347	77625	39889	47210	28743
	60679	58005	34839	47367	34341	90047	49309	50729	13084	13929
	52568	58638	22025	27690	42983	53091	82688	71720	20353	42978
	31152	67768	45831	24413	40198	61872	64745	66128	18176	23524
	T.TEST	Individual P Value
	Col vs. pat9	0.0211
	Col vs. NP::PAT9-1	0.9505
	Col vs. NP::PAT9-2	0.8032
	Col vs. C166S-1	0.0456
	Col vs. C166S-2	0.0832
	Col vs. T107A/S109A-1	0.0505
	Col vs. T107A/S109A-2	0.0524
	Col vs. T107D/S109D-1	0.2301
	Col vs. T107D/S109D-2	0.0287
Figure 3d
		Sample 1	log	Sample 2	log	Sample 3	log	Sample 4	log	Sample 5	log	Sample 6	log	Sample 7	log	Sample 8	log	Sample 9	log	Sample 10	log	Sample 11	log	Sample 12	log
Mock	Col	1080000	6.03342	1270000	6.1038	1500000	6.17609	970000	5.98677	1200000	6.07918	1250000	6.09691	1370000	6.13672	1570000	6.1959	1230000	6.08991	1150000	6.0607	1470000	6.16732	1270000	6.1038
	pat9	950000	5.97772	1100000	6.04139	1500000	6.17609	1820000	6.26007	1250000	6.09691	1200000	6.07918	1350000	6.13033	1070000	6.02938	1200000	6.07918	1280000	6.10721	1390000	6.14301	1000000	6
	NP::PAT9-1	1040000	6.01703	1900000	6.27875	1200000	6.07918	1040000	6.01703	1520000	6.18184	1120000	6.04922	1200000	6.07918	1440000	6.15836	1220000	6.08636	1420000	6.15229	1270000	6.1038	1400000	6.14613
	NP::PAT9-2	1430000	6.15534	1200000	6.07918	1150000	6.0607	1400000	6.14613	1450000	6.16137	1050000	6.02119	1550000	6.19033	1380000	6.13988	1400000	6.14613	1350000	6.13033	1450000	6.16137	1280000	6.10721
	C166S-1	1501000	6.17638	1260000	6.10037	1546000	6.18921	1280000	6.10721	1060000	6.02531	1660000	6.22011	1540000	6.18752	1200000	6.07918	1260000	6.10037	1460000	6.16435	1040000	6.01703	1500000	6.17609
	C166S-2	1330000	6.12385	1600000	6.20412	1150000	6.0607	1300000	6.11394	1500000	6.17609	1200000	6.07918	1400000	6.14613	1200000	6.07918	1540000	6.18752	1270000	6.1038	1320000	6.12057	1240000	6.09342
	T107A/S109A-1	1070000	6.02938	1500000	6.17609	1290000	6.11059	1540000	6.18752	1240000	6.09342	1010000	6.00432	1020000	6.0086	1480000	6.17026	1200000	6.07918	1210000	6.08279	1140000	6.0569	1560000	6.19312
	T107A/S109A-2	1450000	6.16137	1400000	6.14613	1220000	6.08636	1420000	6.15229	1570000	6.1959	1000000	6	1100000	6.04139	1050000	6.02119	1520000	6.18184	1400000	6.14613	1000000	6	1020000	6.0086
	T107D/S109D-1	1600000	6.20412	1250000	6.09691	1450000	6.16137	1500000	6.17609	1200000	6.07918	1350000	6.13033	1450000	6.16137	1200000	6.07918	1270000	6.1038	1300000	6.11394	1550000	6.19033	1120000	6.04922
	T107D/S109D-2	1200000	6.07918	1250000	6.09691	1290000	6.11059	1450000	6.16137	1660000	6.22011	1570000	6.1959	1410000	6.14922	1230000	6.08991	1160000	6.06446	1470000	6.16732	1530000	6.18469	1330000	6.12385
ATP	Col	210000	5.32222	110000	5.04139	90000	4.95424	30000	4.47712	30000	4.47712	20000	4.30103	40000	4.60206	20000	4.30103	40000	4.60206	30000	4.47712	32000	4.50515	27000	4.43136
	pat9	11600	4.06446	9000	3.95424	8000	3.90309	2000	3.30103	29000	4.4624	4900	3.6902	9000	3.95424	5700	3.75587	9000	3.95424	4000	3.60206	9500	3.97772	6000	3.77815
	NP::PAT9-1	230000	5.36173	125000	5.09691	15000	4.17609	30000	4.47712	29000	4.4624	39000	4.59106	19000	4.27875	44000	4.64345	31000	4.49136	49000	4.6902	10000	4	40000	4.60206
	NP::PAT9-2	30000	4.47712	40000	4.60206	17000	4.23045	37000	4.5682	15000	4.17609	123000	5.08991	235000	5.37107	143000	5.15534	25000	4.39794	120000	5.07918	335000	5.52504	243000	5.38561
	C166S-1	12000	4.07918	9000	3.95424	11000	4.04139	9000	3.95424	12000	4.07918	7000	3.8451	4000	3.60206	12000	4.07918	19000	4.27875	6000	3.77815	5000	3.69897	10000	4
	C166S-2	9000	3.95424	9000	3.95424	17000	4.23045	2000	3.30103	10000	4	12600	4.10037	11000	4.04139	3000	3.47712	12000	4.07918	12000	4.07918	8000	3.90309	1000	3
	T107A/S109A-1	93000	4.96848	14200	4.15229	16000	4.20412	19000	4.27875	12000	4.07918	10000	4	9000	3.95424	159000	5.2014	17000	4.23045	12000	4.07918	8000	3.90309	150000	5.17609
	T107A/S109A-2	9000	3.95424	15600	4.19312	14000	4.14613	21000	4.32222	23000	4.36173	10200	4.0086	13000	4.11394	95000	4.97772	20000	4.30103	20200	4.30535	23000	4.36173	55000	4.74036
	T107D/S109D-1	75000	4.87506	60000	4.77815	1040000	6.01703	160000	5.20412	87000	4.93952	286000	5.45637	60000	4.77815	80000	4.90309	82000	4.91381	232000	5.36549	50000	4.69897	99000	4.99564
	T107D/S109D-2	190000	5.27875	46000	4.66276	1420000	6.15229	260000	5.41497	36000	4.5563	374000	5.57287	69100	4.83948	84000	4.92428	46000	4.66276	370000	5.5682	69000	4.83885	92000	4.96379
	Original FDR method of Benjamini and Hochberg	Mean Diff.	q value	Individual P Value
Mock	Col vs. pat9	0.009169	0.9768	0.9336
	Col vs. NP::PAT9-1	-0.009888	0.9768	0.9284
	Col vs. NP::PAT9-2	-0.02239	0.9768	0.8388
	Col vs. C166S-1	-0.02605	0.9768	0.8129
	Col vs. C166S-2	-0.0215	0.9768	0.8451
	Col vs. T107A/S109A-1	0.003195	0.9768	0.9768
	Col vs. T107A/S109A-2	0.007444	0.9768	0.9461
	Col vs. T107D/S109D-1	-0.02628	0.9768	0.8113
	Col vs. T107D/S109D-2	-0.03441	0.9768	0.7546
ATP	Col vs. pat9	0.7579	<0.0001	<0.0001
	Col vs. NP::PAT9-1	0.05173	0.777	0.7361
	Col vs. NP::PAT9-2	-0.2138	0.1953	0.1645
	Col vs. C166S-1	0.6751	<0.0001	<0.0001
	Col vs. C166S-2	0.781	<0.0001	<0.0001
	Col vs. T107A/S109A-1	0.2721	0.105	0.0774
	Col vs. T107A/S109A-2	0.3088	0.0716	0.0452
	Col vs. T107D/S109D-1	-0.4528	0.0066	0.0035
	Col vs. T107D/S109D-2	-0.4953	0.0034	0.0014

## Sheet: Figure 5
								Replicate blots for Figure 5c, d
Figure 5c
	WT	0 m	0	0	0
		5 m	0.473719	0.459362	0.421753
		15 m	0.358508	0.362336	0.302229
		30 m	0.24798	0.267314	0.269243
		60 m	0.0137671	0.0703121	0.0947015
	C394407A		0	0	0
		5 m	0.563355	0.524488	0.557351
		15 m	0.41146	0.481163	0.348253
		30 m	0.278177	0.317366	0.317026
		60 m	0.11603	0.151006	0.19421
Figure 5d
	WT	1	1	1
		0.629214	0.884889	0.824224
		0.546918	0.630474	0.626016
		0.253272	0.248756	0.261585
		0.149268	0.147153	0.2173
	C394407A	1	1	1
		0.942014	0.85775	0.866568
		0.600616	0.709372	0.778851
		0.500053	0.456623	0.446845
		0.308745	0.339834	0.337545

## Sheet: Figure 6
Figure 6a
	Col	p2k1-3	NP::DORN1-1	NP::DORN1-2	C394A-1	C394A-2	C407A-1	C407A-2	C394407A-1	C394407A-2
	85026	10008	150066	103604	223242	185256	184405	231123	155367	194263
	174691	14204	120784	71186	114100	289334	202454	118630	165185	270939
	67660	10221	100134	127228	234119	98439	114718	152194	252696	176921
	78361	14433	104771	90064	163809	218846	248159	111227	200369	217148
	135021	19511	164402	124850	217568	137625	219161	167469	258253	313521
	129976	10094	92355	150616	127041	102807	127531	126444	152490	106404
	138711	10589	81910	169691	92163	112427	105527	110505	159135	242001
	139791	12002	128171	80395	187619	244677	168421	350784	269781	234485
	Original FDR method of Benjamini and Hochberg	Mean Diff.	q value	Individual P Value
	Col vs. p2k1-3	106022	0.0012	0.0001
	Col vs. NP::DORN1	830.5	0.9749	0.9749
	Col vs. NP::DORN1	3950	0.9749	0.881
	Col vs. C394A	-51303	0.0707	0.055
	Col vs. C394A	-55022	0.0707	0.04
	Col vs. C407A	-52642	0.0707	0.0491
	Col vs. C407A	-52392	0.0707	0.0502
	Col vs. C394407A	-83005	0.007	0.0023
	Col vs. C394407A	-100806	0.0012	0.0003
Figure 6b
		Sample 1	log	Sample 2	log	Sample 3	log	Sample 4	log	Sample 5	log	Sample 6	log	Sample 7	log	Sample 8	log	Sample 9	log	Sample 10	log	Sample 11	log	Sample 12	log
Mock	Col	680000	5.83251	1170000	6.06819	750000	5.87506	650000	5.81291	1100000	6.04139	850000	5.92942	800000	5.90309	660000	5.81954	900000	5.95424	1150000	6.0607	850000	5.92942	620000	5.79239
	p2k1-3	720000	5.85733	500000	5.69897	1470000	6.16732	920000	5.96379	600000	5.77815	720000	5.85733	900000	5.95424	1160000	6.06446	700000	5.8451	721000	5.85794	920000	5.96379	1460000	6.16435
	NP::DORN1-1	745000	5.87216	903500	5.95593	1308500	6.11677	745000	5.87216	603500	5.78068	708500	5.85034	903500	5.95593	808500	5.90768	600000	5.77815	700000	5.8451	920000	5.96379	700000	5.8451
	NP::DORN1-2	237000	5.37475	1300000	6.11394	1232000	6.09061	637000	5.80414	1000000	6	832000	5.92012	1300000	6.11394	732000	5.86451	900000	5.95424	1032000	6.01368	1000000	6	632000	5.80072
	C394A-1	581000	5.76418	1350000	6.13033	1006000	6.0026	500000	5.69897	1050000	6.02119	806000	5.90634	750000	5.87506	906000	5.95713	1050000	6.02119	806000	5.90634	750000	5.87506	906000	5.95713
	C394A-2	330000	5.51851	1390000	6.14301	1110000	6.04532	330000	5.51851	1200000	6.07918	930000	5.96848	1100000	6.04139	910000	5.95904	1100000	6.04139	900000	5.95424	1200000	6.07918	610000	5.78533
	C407A-1	770000	5.88649	1200000	6.07918	710000	5.85126	970000	5.98677	800000	5.90309	610000	5.78533	900000	5.95424	790000	5.89763	1000000	6	510000	5.70757	700000	5.8451	700000	5.8451
	C407A-2	500000	5.69897	800000	5.90309	1200000	6.07918	600000	5.77815	800000	5.90309	1000000	6	800000	5.90309	1100000	6.04139	850000	5.92942	1090000	6.03743	700000	5.8451	500000	5.69897
	C394407A-1	600000	5.77815	1150000	6.0607	900000	5.95424	600000	5.77815	850000	5.92942	800000	5.90309	1150000	6.0607	700000	5.8451	950000	5.97772	780000	5.89209	1050000	6.02119	600000	5.77815
	C394407A-2	750000	5.87506	1050000	6.02119	890000	5.94939	850000	5.92942	950000	5.97772	790000	5.89763	750000	5.87506	600000	5.77815	750000	5.87506	760000	5.88081	740000	5.86923	800000	5.90309
ATP	Col	20000	4.30103	70000	4.8451	50000	4.69897	50000	4.69897	31000	4.49136	80000	4.90309	20000	4.30103	10000	4	21000	4.32222	90000	4.95424	24000	4.38021	13000	4.11394
	p2k1-3	260000	5.41497	1450000	6.16137	470000	5.6721	780000	5.89209	490000	5.6902	2670000	6.42651	150000	5.17609	170000	5.23045	590000	5.77085	2600000	6.41497	320000	5.50515	110000	5.04139
	NP::DORN1-1	60000	4.77815	15000	4.17609	25000	4.39794	80000	4.90309	51000	4.70757	15000	4.17609	25000	4.39794	90000	4.95424	41000	4.61278	12000	4.07918	15000	4.17609	70000	4.8451
	NP::DORN1-2	70000	4.8451	90000	4.95424	23200	4.36549	10000	4	10000	4	85000	4.92942	23000	4.36173	12000	4.07918	20000	4.30103	80000	4.90309	13000	4.11394	34000	4.53148
	C394A-1	8900	3.94939	6500	3.81291	9200	3.96379	9000	3.95424	6100	3.78533	7000	3.8451	6500	3.81291	2300	3.36173	6000	3.77815	9000	3.95424	6000	3.77815	2600	3.41497
	C394A-2	8000	3.90309	7000	3.8451	5600	3.74819	9000	3.95424	7000	3.8451	6600	3.81954	7500	3.87506	1400	3.14613	9000	3.95424	9600	3.98227	5500	3.74036	2600	3.41497
	C407A-1	8700	3.93952	8200	3.91381	6100	3.78533	8700	3.93952	7200	3.85733	6500	3.81291	9200	3.96379	1300	3.11394	6200	3.79239	2500	3.39794	9000	3.95424	6000	3.77815
	C407A-2	5400	3.73239	6000	3.77815	9200	3.96379	6400	3.80618	6500	3.81291	9000	3.95424	7400	3.86923	1000	3	6500	3.81291	9000	3.95424	7000	3.8451	1200	3.07918
	C394407A-1	4600	3.66276	3150	3.49831	1600	3.20412	4000	3.60206	1100	3.04139	3000	3.47712	2000	3.30103	6500	3.81291	4100	3.61278	1000	3	2400	3.38021	6800	3.83251
	C394407A-2	4200	3.62325	2900	3.4624	4800	3.68124	1200	3.07918	5000	3.69897	1800	3.25527	1900	3.27875	1000	3	6000	3.77815	2800	3.44716	1700	3.23045	1200	3.07918
Mock	Original FDR method of Benjamini and Hochberg	Mean Diff.	q value	Individual P Value
	Col vs. p2k1-3	-0.01282	0.9616	0.8155
	Col vs. NP::DORN1-1	0.02292	0.9616	0.6768
	Col vs. NP::DORN1-2	-0.002649	0.9616	0.9616
	Col vs. C394A-1	-0.008053	0.9616	0.8835
	Col vs. C394A-2	-0.009562	0.9616	0.8619
	Col vs. C407A-1	0.02309	0.9616	0.6745
	Col vs. C407A-2	0.01675	0.9616	0.7606
	Col vs. C394407A-1	0.003347	0.9616	0.9515
	Col vs. C394407A-2	0.01559	0.9616	0.7768
ATP	Original FDR method of Benjamini and Hochberg	Mean Diff.	q value	Individual P Value
	Col vs. p2k1-3	-1.199	<0.0001	<0.0001
	Col vs. NP::DORN1-1	-0.01618	0.8993	0.8993
	Col vs. NP::DORN1-2	0.05212	0.7691	0.6836
	Col vs. C394A-1	0.7166	<0.0001	<0.0001
	Col vs. C394A-2	0.7318	<0.0001	<0.0001
	Col vs. C407A-1	0.7301	<0.0001	<0.0001
	Col vs. C407A-2	0.7835	<0.0001	<0.0001
	Col vs. C394407A-1	1.049	<0.0001	<0.0001
	Col vs. C394407A-2	1.116	<0.0001	<0.0001

## Sheet: Supplementary Figure 1
Supplementary Figure 1c
	Col	fls2	pat5	pat9	pat5/9	NP::PAT5-1	NP::PAT5-2	NP::PAT9-1	NP::PAT9-2
	118488	7443	197712	291984	193257	42025	103291	57134	68695
	53052	8231	139367	142766	278968	76001	72320	185031	89207
	101547	8370	93415	157340	317956	66689	115133	126320	87374
	108869	8235	141604	167679	139258	89011	242228	169030	164308
	178892	8406	150660	192633	217685	181595	89484	74328	113054
	144876	8898	241286	258810	289550	147282	110305	126824	59569
	54442	6727	173833	286461	179745	51112	20338	101800	69788
	52552	9361	88860	129193	179226	132072	50967	62485	69240
Supplementary Figure 1d
	Col	cerk1	pat5	pat9	pat5/9	NP::PAT5-1	NP::PAT5-2	NP::PAT9-1	NP::PAT9-2
	118508	7087	131076	183181	205777	88506	89930	81165	152070
	79997	7352	164559	262721	237009	75333	149044	134986	159287
	108653	5926	195029	230344	222931	116025	83763	77912	60955
	50418	8313	159666	160629	268438	93864	82781	132974	123682
	81600	9824	139551	216154	190950	133624	77631	83217	144305
	143815	7121	121467	242809	275531	99662	99020	89930	95318
	73828	7485	111674	192489	241176	58507	102140	154520	128667
	47644	9167	126766	143958	234165	48068	124605	102895	62635
Supplementary Figure 1e
	Col-Mock	2304	3095	3508	3950	3679	3742	4950	3090	3895	3000	3132	3119
	Col-ATP	23795	53879	16431	53427	34549	38873	26432	159427	74500	98870	21087	94152
	P2K1-3-Mock	3088	3982	4239	4655	3095	3945	4200	4155	3000	4945	3702	4300
	P2K1-3-ATP	15971	16893	18204	15831	18128	18952	78200	25831	10120	14950	20135	26770
	pat9-2-Mock	5616	4894	4794	4522	4878	5618	4800	4094	4000	3818	4538	3818
	pat9-2-ATP	309187	139470	267847	169174	94266	262274	67117	100174	90206	62200	90963	34950
Supplementary Figure 1f
	Col-Mock	2404	2398	3631	5615	5525	4870	6889	4489	5000	4300	3931	4615
	Col-flg22	36120	120505	64437	57392	92891	35741	63605	81583	96100	60501	54430	66300
	fls2-Mock	3546	2856	2610	3327	3527	3684	3693	3525	2800	3610	3345	4520
	fls2-flg22	6725	4640	22846	14617	9553	6610	6248	4289	5040	16046	7607	9003
	pat5-Mock	4914	5950	6182	2444	4991	3386	5128	4852	4182	4444	5900	4311
	pat5-flg22	72200	36462	91714	83815	288765	63900	38140	262594	91700	83005	201165	93222
	pat9-Mock	3591	4713	4736	5972	3995	8923	9951	4892	3900	4903	4951	4890
	pat9-flg22	451929	76136	487641	88244	153418	112409	37416	68054	273400	80409	137422	321154
	pat5/9-Mock	3155	3077	2627	3505	3834	4033	3999	4329	4077	3627	3111	3800
	pat5/9-flg22	215978	324381	288581	276229	144569	453830	332692	181659	481111	286200	144000	190030
	NP::PAT5-1-Mock	3580	3305	3012	4353	3753	3538	4023	4441	3750	3500	4011	4221
	NP::PAT5-1-flg22	79897	69638	25604	58584	179849	19699	100807	15191	40008	20601	54582	160840
	NP::PAT5-2-Mock	4004	3191	3071	3956	4390	4508	4456	3541	4022	3122	3022	3945
	NP::PAT5-2-flg22	65417	88517	97289	156344	22455	42458	38440	31170	47211	56300	72455	92412
	NP::PAT9-1-Mock	3638	2781	3274	3257	3399	4261	3817	3517	3300	4299	3845	3577
	NP::PAT9-1-flg22	137565	80081	132921	92671	50543	128750	63380	124465	132456	92600	50578	128711
	NP::PAT9-2-Mock	2023	1942	1888	1657	2227	2307	2640	2475	2200	2789	2633	2411
	NP::PAT9-2-flg22	125443	128594	150900	86484	143664	21327	67776	39216	103664	95327	50111	133200
Supplementary Figure 1g
	Col-Mock	2300	2369	3844	4396	1525	5984	5667	2086	2389	2322	3811	4300
	Col-chitin	17752	16743	41760	59220	37996	21240	56745	37785	27750	34745	31711	50560
	cerk1-Mock	4284	5043	3376	2226	1949	2583	5466	2676	3284	5022	3311	2200
	cerk1-chitin	5028	3991	4230	4026	7022	3910	4181	3113	4020	5990	3239	4266
	pat5-Mock	4245	5878	2037	2028	2154	2300	4369	1844	5800	2011	2928	2224
	pat5-chitin	67508	41153	119861	39057	69148	53868	109755	63008	44122	119000	39012	79140
	pat9-Mock	3396	4525	2984	3667	2086	2129	4500	3538	3080	2100	3512	5638
	pat9-chitin	69719	134858	81959	100006	90840	60807	92042	97925	100800	50809	122045	97920
	pat5/9-Mock	4152	3775	2514	3299	4368	4640	2361	2880	4128	5642	1360	3880
	pat5/9-chitin	68135	58145	128353	94567	217123	125256	117383	92903	88000	54007	210223	101236
	NP::PAT5-1-Mock	3423	3515	4808	2748	4345	3831	2811	1526	3578	4830	2118	4300
	NP::PAT5-1-chitin	25855	35758	36840	57226	35075	33341	19003	19991	25071	58300	29055	19989
	NP::PAT5-2-Mock	3140	2755	4845	3582	2114	4587	2759	1652	3000	2455	4823	3581
	NP::PAT5-2-chitin	34660	62667	35776	45275	65518	12430	37365	44254	45000	65456	19111	39300
	NP::PAT9-1-Mock	2463	4462	3391	2811	4407	2529	3379	1403	2078	3389	2845	4462
	NP::PAT9-1-chitin	8815	44253	44831	30050	61717	77185	19143	68138	23878	20950	61567	71285
	NP::PAT9-2-Mock	3720	4993	1904	4137	1948	3099	4821	2011	3900	4123	1918	2090
	NP::PAT9-2-chitin	115197	31933	14018	38813	30660	44662	58134	24709	50611	35600	78131	14700
Supplementary Figure 1h
		Sample 1	log	Sample 2	log	Sample 3	log	Sample 4	log	Sample 5	log	Sample 6	log	Sample 7	log	Sample 8	log	Sample 9	log	Sample 10	log	Sample 11	log	Sample 12	log
	Col-0	16000000	7.20412	7300000	6.86332	1450000	6.16137	5100000	6.70757	9600000	6.98227	4500000	6.65321	9000000	6.95424	9300000	6.96848	58000000	7.76343	16500000	7.21748	45000000	7.65321	12600000	7.10037
	pat9	3300000	6.51851	1000000	6	930000	5.96848	2300000	6.36173	3000000	6.47712	4000000	6.60206	900000	5.95424	7200000	6.85733	3200000	6.50515	1430000	6.15534	1500000	6.17609	2000000	6.30103

## Sheet: Supplementary Figure 2
Supplementary Figure 2b
ATP treatment
Gene flod change	Col-0 0 h			Col-0 0.5 h			Col-0 1 h
PAT5	12.5541	11.8178	13.9476	18.22	22.4603	22.4032	45.1044	37.4789	47.911
PAT6	1.03035	1.03832	0.934725	1.98796	2.07837	2.3048	0.78147	0.792486	1.05248
PAT7	5.618	5.211	6.48936	7.1952	7.21723	6.97464	4.91951	4.8474	5.03048
PAT8	3.307	2.87608	3.81016	3.01352	3.2385	3.09731	1.93325	1.86841	1.88986
PAT9	2.673	2.342	2.85	3.29788	3.91918	3.78543	1.82273	2.0336	2.171
P2K1	1.52133	1.3358	1.70027	4.29792	4.80192	4.31907	14.2963	14.1491	16.5811
	Ct	Replicate	PAT5	PAT6	PAT7	PAT8	PAT9	P2K1	UBQ (reference)
	Col-0 0 h	1	23.8017	27.4087	24.9618	25.7262	26.0333	26.8465	19.9003
		2	23.7056	27.2142	24.887	25.7444	26.0407	26.8508	19.717
		3	23.7308	27.6302	24.8347	25.6029	26.0218	26.767	19.9813
	Col-0 0.5 h	1	22.697	25.8932	24.0374	25.293	25.1629	24.7808	19.333
		2	22.4969	25.9307	24.1347	25.2908	25.0156	24.7225	19.4346
		3	22.4676	25.7486	24.1511	25.3222	25.0328	24.8425	19.4017
	Col-0 1 h	1	22.6245	28.4754	25.8212	27.1687	27.2536	24.2821	20.5682
		2	22.9058	28.4694	25.8566	27.232	27.1098	24.3112	20.5823
		3	22.7422	28.2507	25.9938	27.4062	27.2061	24.273	20.773
Pst. DC3000 treatment
Gene fold change	Col-0 0 h			Col-0 0.5 h			Col-0 1 h			Col-0 2h
PAT5	12.8888	15.1164	14.4069	12.844	13.3489	12.6656	26.1481	21.6249	24.0196	27.6621	27.8075	28.3475
PAT6	0.987457	0.97938	1.03402	1.05535	1.27105	1.3176	1.17239	1.01739	1.13578	0.502611	0.573951	0.527765
PAT7	5.28675	4.80053	5.12646	4.02946	3.97112	4.16294	4.96635	5.26581	4.82964	4.86102	4.6583	4.23316
PAT8	1.81607	2.13046	2.83318	2.2156	2.09942	2.15497	1.85789	2.13793	2.00349	1.83286	1.74202	1.6783
PAT9	2.0805	2.32914	2.35531	2.21064	2.21598	2.42291	2.27286	2.25345	2.33833	2.45428	2.60461	2.84682
P2K1	1.68989	1.56419	1.57517	2.41569	2.31569	2.21496	4.60339	4.69253	4.60417	13.3524	15.0495	14.69
	Ct	Replicate	PAT5	PAT6	PAT7	PAT8	PAT9	P2K1	UBQ (reference)
	Col-0 0 h	1	23.5134	27.2197	24.7991	26.3406	26.1445	26.448	19.8473
		2	23.1906	27.1387	24.8454	26.0175	25.8888	26.4632	19.7544
		3	23.2774	27.0779	24.7682	25.6237	25.8902	26.4706	19.7719
	Col-0 0.5 h	1	23.5579	27.1632	25.2303	26.0932	26.0964	25.9684	19.8867
		2	23.4862	26.8788	25.2353	26.1548	26.0769	26.0134	19.8706
		3	23.5799	26.8448	25.1851	26.135	25.966	26.0954	19.8885
	Col-0 1 h	1	22.6341	27.1133	25.0306	26.4491	26.1582	25.14	19.9886
		2	22.9211	27.3308	24.959	26.2595	26.1836	25.1253	20.0015
		3	22.8021	27.2045	25.1163	26.3857	26.1627	25.1853	20.034
	Col-0 2 h	1	23.7327	29.515	26.2413	27.6484	27.2272	24.7835	21.1683
		2	23.7084	29.3068	26.286	27.705	27.1247	24.5942	21.1516
		3	23.6625	29.4096	26.4059	27.7406	26.9782	24.6108	21.1334
